# Supplementary material for: N-SREBP2 Provides a Mechanism for Dynamic Control of Cellular Cholesterol Homeostasis
Source: Cells. 2024 Jul 25;13(15):1255. doi: 10.3390/cells13151255 (PMC11311687; doi:10.3390/cells13151255)
Supplement: Supplementary file 1 [file cells-13-01255-s001.zip]

Archive with 1 entries (1 files):
- cells-3082814-supplementary.pdf
